# Supplementary material for: Temporal Variability of Escherichia coli Diversity in the Gastrointestinal Tracts of Tanzanian Children with and without Exposure to Antibiotics
Source: mSphere. 2018 Nov 7;3(6):e00558-18. doi: 10.1128/mSphere.00558-18 (PMC6222053; doi:10.1128/mSphere.00558-18)
Supplement: TABLE S6 [file sph006182690st6.xlsx]

## Sheet: S6
Table S6: LS-BSR of virulence genes in the isolate genomes
			1_110_08_S1_C1	1_110_08_S1_C2	1_110_08_S1_C3	1_110_08_S3_C1	1_110_08_S3_C2	1_110_08_S3_C3	1_110_08_S4_C1	1_110_08_S4_C2	1_110_08_S4_C3	1_176_05_S1_C1	1_176_05_S1_C2	1_176_05_S1_C3	1_176_05_S3_C1	1_176_05_S3_C2	1_176_05_S4_C1	1_176_05_S4_C2	1_176_05_S4_C3	1_182_04_S1_C1	1_182_04_S1_C2	1_182_04_S1_C3	1_182_04_S3_C1	1_182_04_S3_C2	1_182_04_S3_C3	1_182_04_S4_C1	1_182_04_S4_C2	1_182_04_S4_C3	1_250_04_S1_C1	1_250_04_S1_C2	1_250_04_S1_C3	1_250_04_S3_C1	1_250_04_S3_C2	1_250_04_S4_C1	1_250_04_S4_C2	1_392_07_S1_C1	1_392_07_S1_C2	1_392_07_S3_C1	1_392_07_S3_C2	1_392_07_S3_C3	1_392_07_S4_C1	1_392_07_S4_C2	1_392_07_S4_C3	2_005_03_S1_C1	2_005_03_S1_C2	2_005_03_S1_C3	2_005_03_S3_C1	2_005_03_S3_C2	2_005_03_S3_C3
Pathotype	Gene	Annotation
AEEC	epeA	Autotransporter protease	0.04	0.04	0.04	0.49	0.49	0.49	0.34	0.32	0.32	0.04	0.04	0.04	0.49	0.49	0.32	0.32	0.32	0.04	0.04	0.04	0.04	0.04	0.04	0.58	0.58	0.58	0.05	0.05	0.05	0.02	0.02	0.34	0.34	0.34	0.34	0.04	0.04	0.04	0.34	0.04	0.34	0.58	0.58	0.33	0.51	0.05	0.51
AEEC	esaR	transcriptional regulator	0.99	0.29	0.99	0.31	0.31	0.31	0.28	0.3	0.3	0.17	0.17	0.17	0.17	0.23	0.3	0.17	0.3	0.17	0.17	0.17	0.3	0.17	0.3	0.65	0.65	0.65	0.32	0.32	0.32	0.3	0.3	0.3	0.3	0.66	0.66	0.29	0.29	0.29	0.28	0.17	0.28	0.32	0.32	0.32	0.67	0.32	0.67
AEEC	espC	enterotoxin EspC	0.04	0.04	0.04	0.5	0.5	0.5	0.5	0.53	0.53	0.04	0.04	0.04	0.36	0.5	0.53	0.53	0.53	0.04	0.04	0.04	0.04	0.04	0.04	0.48	0.48	0.48	0.06	0.06	0.06	0.03	0.03	0.5	0.5	0.5	0.5	0.04	0.04	0.04	0.5	0.04	0.5	0.35	0.35	0.24	0.48	0.06	0.48
AEEC	espI	serine protease autotransporter	0.21	0.21	0.21	0.96	0.96	0.96	0.96	0.96	0.96	0.96	0.96	0.96	0.96	0.21	0.96	0.96	0.96	0.21	0.21	0.21	0.21	0.21	0.21	0.96	0.96	0.96	0.21	0.21	0.21	0.96	0.96	0.96	0.96	0.96	0.96	0.96	0.96	0.96	0.96	0.21	0.96	0.96	0.96	0.96	0.21	0.21	0.21
AEEC	espI:1	serine protease autotransporter	0.03	0.03	0.03	0.49	0.49	0.5	0.36	0.35	0.35	0.03	0.03	0.03	0.49	0.49	0.35	0.35	0.35	0.03	0.03	0.03	0.03	0.03	0.03	0.99	0.99	0.99	0.2	0.2	0.2	0.02	0.02	0.35	0.35	0.36	0.36	0.03	0.03	0.03	0.35	0.03	0.35	0.99	0.99	0.66	0.51	0.2	0.51
AEEC	espP	serine protease/autotransporter	0.04	0.03	0.04	0.71	0.71	0.71	0.54	0.55	0.55	0.04	0.04	0.04	0.32	0.54	0.55	0.55	0.55	0.03	0.03	0.03	0.04	0.04	0.04	0.42	0.42	0.42	0.08	0.08	0.08	0.02	0.02	0.54	0.54	0.54	0.54	0.03	0.03	0.03	0.54	0.03	0.54	0.42	0.42	0.32	0.32	0.08	0.32
Avian E. coli	hlyE	haemolysin	0.73	0.42	0.73	0.76	0.76	0.76	0.75	0.76	0.76	0.42	0.42	0.42	0.21	0	0.76	0.76	0.76	0.42	0.42	0.42	0.75	0.75	0.75	0.42	0.42	0.42	0.75	0.75	0.75	0.75	0.75	0.42	0.42	0.75	0.75	0.72	0.72	0.72	0.42	0.42	0.42	0.42	0.42	0.42	0.42	0.75	0.42
EAEC	aafA	AAF/II major fimbrial subunit	0	0	0	0	0	0	0	0	0	0	0	0	0	0	0	0	0	0	0	0	0	0	0	0	0	0	0.15	0.15	0.15	0	0	0	0	0.12	0.12	0	0	0	0	0	0	0.15	0.15	0.15	0	0.15	0
EAEC	aatA	outer membrane protein	0.04	0.04	0.04	0.33	0.33	0.33	0.04	0.19	0.19	0.04	0.04	0.04	0.04	0.32	0.19	0.04	0.19	0.04	0.04	0.04	0.19	0.04	0.19	0.94	0.94	0.94	0.53	0.53	0.53	0.19	0.19	0.19	0.19	1	1	0.19	0.19	0.19	0.04	0.04	0.04	0.53	0.53	0.53	0.92	0.53	0.92
EAEC	aatB	AatB	0	0	0	0.47	0.47	0.47	0	0.31	0.31	0	0	0	0	0.46	0.31	0	0.31	0	0	0	0.31	0	0.31	0.96	0.96	0.96	0.57	0.57	0.57	0.31	0.31	0.31	0.31	1	1	0.31	0.31	0.31	0	0	0	0.57	0.57	0.57	0.92	0.57	0.92
EAEC	aatC	ATB binding protein of ABC transporter	0.27	0.27	0.27	0.61	0.61	0.61	0.27	0.51	0.51	0.27	0.27	0.27	0.27	0.61	0.51	0.27	0.51	0.28	0.28	0.28	0.51	0.27	0.51	0.99	0.99	0.99	0.75	0.75	0.75	0.51	0.51	0.51	0.51	0.99	0.99	0.51	0.51	0.51	0.27	0.28	0.27	0.75	0.75	0.75	0.95	0.75	0.95
EAEC	aatD	part of the aat-encoded secretion system, membrane associated	0	0	0	0.28	0.28	0.28	0	0.3	0.3	0.04	0.04	0.04	0	0.26	0.3	0	0.3	0	0	0	0.3	0	0.3	0.3	0.3	0.3	0.27	0.27	0.27	0.3	0.3	0.3	0.3	0.31	0.31	0.3	0.3	0.3	0	0	0	0.27	0.27	0.27	0.3	0.27	0.3
EAEC	aggR	AAF (Aggregative Adherence Fimbriae) /I regulator protein	0.66	0.27	0.66	0.29	0.29	0.29	0.31	0.31	0.31	0.17	0.17	0.17	0.17	0.21	0.31	0.17	0.31	0.17	0.17	0.17	0.31	0.17	0.31	0.97	0.97	0.97	0.33	0.33	0.33	0.31	0.31	0.31	0.31	1	1	0.3	0.3	0.3	0.31	0.17	0.31	0.33	0.33	0.33	0.92	0.33	0.92
EAEC	astA	heat-stable enterotoxin 1	0.62	0	0.62	0.98	0.98	0.98	0	0	0	0	0	0	0	0.46	0	0	0	0	0	0	0	0	0	0	0	0	0	0	0	0.33	0.33	0	0	0	0	0	0	0	0	0	0	0	0	0	0.98	0	0.98
EAEC	pheUC	clpV_T6SS	0.32	0.38	0.32	0.38	0.38	0.38	0.36	0.32	0.32	0.32	0.32	0.32	1	0.39	0.32	0.32	0.32	0.32	0.32	0.32	0.32	0.32	0.32	0.69	0.69	0.69	0.37	0.38	0.37	0.32	0.32	0.32	0.32	0.36	0.36	0.32	0.32	0.32	0.38	0.38	0.38	0.32	0.32	0.32	1	0.37	1
EAEC	pet	serine protease pet autotransporter/enterotoxin	0.04	0.03	0.04	0.63	0.63	0.63	0.63	0.55	0.55	0.04	0.04	0.04	0.33	0.63	0.55	0.55	0.55	0.03	0.03	0.03	0.04	0.04	0.04	0.38	0.38	0.38	0.06	0.06	0.06	0.02	0.02	0.63	0.63	0.63	0.63	0.03	0.03	0.03	0.63	0.03	0.63	0.38	0.38	0.28	0.3	0.06	0.3
EHEC	efa1	adherence factor	0	0	0	0	0	0	0	0	0	0	0	0	0	0	0	0	0	0	0	0	0	0	0	0	0	0	0	0	0	0	0	0	0	0	0	0	0	0	0	0	0	0	0	0	0	0	0
EHEC	ehxA	hemolysin toxin protein	0	0	0	0	0	0	0.02	0	0	0.61	0.61	0.61	0.02	0.02	0	0	0	0.02	0	0.02	0	0	0	0	0	0	0.02	0.02	0.02	0.02	0.02	0.02	0.02	0.61	0.61	0	0	0	0.61	0.02	0.61	0	0	0	0	0.02	0
EHEC	espB	ECs4554 EspB	0.08	0.09	0.08	0.08	0.08	0.08	0.08	0.09	0.09	0.09	0.09	0.09	0.09	0.08	0.09	0.09	0.09	0.08	0.08	0.08	0.09	0.09	0.09	0.08	0.09	0.09	0.08	0.08	0.08	0.08	0.08	0.09	0.09	0.08	0.08	0.08	0.08	0.08	0.08	0.08	0.08	0.08	0.08	0.08	0.09	0.08	0.09
EHEC	espF1	LEE-encoded effector EspF	0	0.07	0	0	0	0	0.08	0.08	0.08	0	0	0	0.08	0	0.08	0.08	0.08	0.07	0.07	0.07	0.08	0.07	0.08	0	0	0	0.08	0.08	0.08	0.08	0.08	0.08	0.08	0.08	0.08	0.07	0.06	0.07	0.08	0.07	0.08	0.07	0.07	0.07	0.08	0.07	0.08
EHEC	espH	hypothetical protein ECs4564	0	0	0	0	0	0	0	0	0	0	0	0	0	0	0	0	0	0	0	0	0	0	0	0	0	0	0	0	0	0	0	0	0	0	0	0	0	0	0	0	0	0	0	0	0	0	0
EHEC	espJ	hypothetical protein ECs2714	0	0.08	0	0	0	0	0	0	0	0	0	0	0	0	0	0	0	0	0	0	0	0	0	0	0	0	0.08	0.08	0.08	0	0	0	0	0	0	0	0	0	0	0	0	0.08	0.08	0.08	0	0.08	0
EHEC	espK	hypothetical protein ECs1568	0	0.11	0	0	0	0	0	0	0	0	0	0	0	0	0	0	0	0	0	0	0	0	0	0	0	0	0	0	0	0	0	0	0	0	0	0	0	0	0	0	0	0	0	0	0	0	0
EHEC	espL1	hypothetical protein ECs2427	0.75	0.93	0.75	0.75	0.75	0.75	0.75	0.75	0.75	0.75	0.75	0.75	0.66	0	0.75	0.75	0.75	0.81	0.81	0.81	0.75	0.75	0.75	0.59	0.59	0.59	0.96	0.87	0.96	0.99	0.99	0.75	0.75	0.96	0.96	0.66	0.66	0.66	0.93	0.81	0.93	0.81	0.81	0.81	0.97	0.96	0.97
EHEC	espL2	ECs3855 enterotoxin	0.08	0.07	0.08	0.08	0.08	0.08	0.08	0.06	0.06	0.06	0.06	0.06	0.05	0	0.06	0.06	0.06	0.05	0.05	0.05	0.06	0.06	0.06	0.05	0.05	0.05	0.08	0.08	0.08	0.08	0.08	0.06	0.06	0.08	0.08	0.05	0.05	0.05	0.07	0.05	0.07	0.05	0.05	0.05	0.06	0.08	0.06
EHEC	espL4	ECs4935 regulator of acetyl CoA synthetase	0.97	0.53	0.97	0.97	0.97	0.97	0.97	0.19	0.19	0.56	0.56	0.56	0.53	0	0.19	0.19	0.19	0.53	0.53	0.53	0.53	0.53	0.53	0.36	0.36	0.36	0.95	0.95	0.95	0.96	0.96	0.52	0.52	0.97	0.97	0.53	0.53	0.53	0.51	0.53	0.51	0.53	0.53	0.53	0.51	0.97	0.51
EHEC	espM1	ECs1825 bfpT-regulated chaperone-like protein	0	0	0	0	0	0	0	0	0	0	0	0	0	0	0	0	0	0	0	0	0	0	0	0	0	0	0	0	0	0	0	0	0	0	0	0	0	0	0	0	0	0	0	0	0	0	0
EHEC	espM2	ECs3485 chaperone-like protein	0	0	0	0	0	0	0	0	0	0	0	0	0	0	0	0	0	0	0	0	0	0	0	0	0	0	0	0	0	0	0	0	0	0	0	0	0	0	0	0	0	0	0	0	0	0	0
EHEC	espN	hypothetical protein ECs1561	0	0	0	0	0	0	0	0	0	0	0	0	0	0	0	0	0	0	0	0	0	0	0	0	0	0	0	0	0	0	0	0	0	0	0	0	0	0	0	0	0	0	0	0	0	0	0
EHEC	espO1.1	hypothetical protein ECs1567	0	0	0	0	0	0	0	0	0	0	0	0	0	0	0	0	0	0	0	0	0	0	0	0	0	0	0	0	0	0	0	0	0	0	0	0	0	0	0	0	0	0	0	0	0	0	0
EHEC	espO1.2	ECs1821 hypothetical protein	0	0	0	0	0	0	0	0	0	0	0	0	0	0	0	0	0	0	0	0	0	0	0	0	0	0	0	0	0	0	0	0	0	0	0	0	0	0	0	0	0	0	0	0	0	0	0
EHEC	espP:1	Extracellular serine protease plasmid-encoded	0	0	0	0.87	0.87	0.87	0.36	0.43	0.43	0	0	0	0.17	0.36	0.43	0.43	0.43	0	0	0	0	0	0	0.16	0.16	0.16	0	0	0	0	0	0.36	0.36	0.36	0.36	0	0	0	0.36	0	0.36	0.16	0.16	0.16	0.23	0	0.23
EHEC	EspR1	ECs2073 hypothetical protein	0.47	0.76	0.47	0.47	0.47	0.47	0.9	0.47	0.47	0.47	0.47	0.47	0.47	0	0.47	0.47	0.47	0.47	0.47	0.47	0	0	0	0.76	0.76	0.76	0.89	0.89	0.89	0.58	0.58	0.47	0.47	0.9	0.9	0.47	0.47	0.47	0.76	0.47	0.76	0.47	0.47	0.47	0.76	0.9	0.76
EHEC	EspR3	ECs2672 hypothetical protein	0	0	0	0	0	0	0.55	0	0	0	0	0	0	0	0	0	0	0	0	0	0	0	0	0	0	0	0.55	0.55	0.55	0.92	0.92	0	0	0.07	0.07	0.11	0.11	0.11	0	0.58	0	0	0	0	0	0.56	0
EHEC	EspR4	ECs2674 hypothetical protein	0	0	0	0	0	0	0.54	0	0	0	0	0	0	0	0	0	0	0	0	0	0	0	0	0	0	0	0.54	0.54	0.54	0.89	0.89	0	0	0.06	0.06	0.12	0.12	0.12	0	0.59	0	0	0	0	0	0.55	0
EHEC	EspW	hypothetical protein ECs3487	0	0	0	0	0	0	0	0	0	0	0	0	0	0	0	0	0	0	0	0	0.05	0.05	0.05	0	0	0	0	0	0	0	0	0	0	0	0	0	0	0	0	0	0	0	0	0	0	0	0
EHEC	EspX1	ECs0025 hypothetical protein	0.04	0.92	0.04	0.9	0.9	0.9	0.94	0.04	0.04	0.74	0.74	0.74	0.74	0	0.04	0.04	0.04	0.69	0.69	0.69	0.69	0.04	0.69	0.74	0.74	0.74	0.92	0.92	0.92	0.94	0.94	0.04	0.04	0.94	0.94	0.74	0.74	0.74	0.92	0.69	0.92	0.69	0.69	0.69	0.73	0.93	0.73
EHEC	EspX2	ECs0876 hypothetical protein	0	0	0	0	0	0	0	0	0	0	0	0	0	0	0	0	0	0	0	0	0	0	0	0	0	0	0	0	0	0.36	0.36	0	0	0	0	0	0	0	0	0	0	0	0	0	0	0	0
EHEC	EspX4	hypothetical protein ECs5021	0.82	0.81	0.82	0.82	0.82	0.82	0.93	0.58	0.58	0.94	0.94	0.94	0.84	0	0.58	0.58	0.58	0.81	0.81	0.81	0.74	0.74	0.74	0.81	0.81	0.81	0.92	0.92	0.92	0.2	0.2	0.82	0.82	0.93	0.93	0.84	0.84	0.84	0.81	0.81	0.81	0.81	0.81	0.81	0.81	0.94	0.81
EHEC	EspX5	hypothetical protein ECs5048	0.96	0.92	0.96	0.95	0.95	0.95	0.94	0.95	0.95	0.94	0.94	0.94	0.95	0	0.95	0.95	0.95	0.92	0.92	0.92	0.95	0.95	0.95	0.93	0.93	0.93	0.94	0.94	0.94	0.06	0.06	0.96	0.96	0.94	0.94	0.94	0.94	0.94	0.92	0.92	0.92	0.92	0.92	0.92	0.92	0.94	0.92
EHEC	EspX6	hypothetical protein ECs5295	0.05	0.04	0.05	0.05	0.05	0.05	0.04	0.76	0.76	0.05	0.05	0.05	0.05	0	0.76	0.76	0.76	0.04	0.04	0.04	0.05	0.05	0.05	0.04	0.04	0.04	0.04	0.04	0.04	0.04	0.04	0.05	0.05	0.04	0.04	0.05	0.05	0.05	0.04	0.04	0.04	0.04	0.04	0.04	0.04	0.04	0.04
EHEC	EspX7	ECs1560 secreted effector protein	0.05	0.05	0.05	0.05	0.05	0.05	0.05	0.03	0.03	0.05	0.05	0.05	0.05	0	0.03	0.03	0.03	0.05	0.05	0.05	0.05	0.05	0.05	0.05	0.05	0.05	0.05	0.05	0.05	0.03	0.03	0.05	0.05	0.05	0.05	0.05	0.05	0.05	0.05	0.05	0.05	0.05	0.05	0.05	0.05	0.05	0.05
EHEC	EspY1	ECs0061 hypothetical protein	0.81	0	0.81	0.81	0.81	0.81	0.87	0.82	0.82	0.82	0.82	0.82	0.82	0	0.82	0.82	0.82	0	0	0	0	0	0	0	0	0	0.87	0.87	0.87	0.89	0.89	0	0	0.83	0.84	0	0	0	0	0	0	0	0	0	0	0.75	0
EHEC	EspY2	ECs0073 hypothetical protein	0.24	0	0.24	0.24	0.24	0.24	0.87	0.24	0.24	0.24	0.24	0.24	0.24	0	0.24	0.24	0.24	0	0	0	0.09	0.09	0.09	0	0	0	0.87	0.87	0.87	0.98	0.98	0.09	0.09	0.87	0.87	0.09	0.09	0.09	0	0	0	0	0	0	0	0.72	0
EHEC	EspY3	ECs0472 hypothetical protein	0	0	0	0	0	0	0.82	0.07	0.07	0	0	0	0	0	0.07	0.07	0.07	0.03	0.03	0.03	0.03	0.03	0.03	0.03	0.03	0.03	0.93	0.93	0.93	0.99	0.99	0.03	0.03	0.92	0.92	0	0	0	0	0.03	0	0.03	0.03	0.03	0	0.92	0
EHEC	EspY4	hypothetical protein ECs4653	0	0	0	0	0	0	0.93	0	0	0	0	0	0	0	0	0	0	0	0	0	0	0	0	0	0	0	0.74	0.74	0.74	0.71	0.71	0	0	0.93	0.93	0	0	0	0	0	0	0	0	0	0	0.94	0
EHEC	EspZ	ECs4571 SepZ	0.16	0.16	0.16	0.16	0.16	0.16	0.16	0.16	0.16	0.16	0.16	0.16	0.16	0.16	0.16	0.16	0.16	0.16	0.16	0.16	0.16	0.16	0.16	0.16	0.16	0.16	0.16	0.16	0.16	0.16	0.16	0.16	0.16	0.16	0.16	0.16	0.16	0.16	0.16	0.16	0.16	0.16	0.16	0.16	0.16	0.16	0.16
EHEC	map	LEE-encoded effector Map (mitochondrial associated protein)	0	0	0	0	0.08	0	0	0	0	0	0	0	0	0	0	0	0	0	0	0	0	0	0	0	0	0	0	0	0	0	0	0	0	0	0	0	0	0	0	0	0	0	0	0	0	0	0
EHEC	NleB1	T3SS effector-like protein NleB homolog	0	0	0	0	0	0	0	0	0	0	0	0	0	0	0	0	0	0	0	0	0	0	0	0	0	0	0	0	0	0	0	0	0	0	0	0	0	0	0	0	0	0	0	0	0	0	0
EHEC	NleB2	ECs0846 hypothetical protein	0	0	0	0	0	0	0	0	0	0	0	0	0	0	0	0	0	0	0	0	0	0	0	0	0	0	0	0	0	0	0	0	0	0	0	0	0	0	0	0	0	0	0	0	0	0	0
EHEC	NleG5	ECs2154 hypothetical protein	0	0	0	0	0	0	0	0	0	0	0	0	0	0	0	0	0	0	0	0	0	0	0	0	0	0	0	0	0	0	0	0	0	0	0	0	0	0	0	0	0	0	0	0	0	0	0
EHEC	NleG6	hypothetical protein ECs2155	0	0	0	0	0	0	0	0	0	0	0	0	0	0	0	0	0	0	0	0	0	0	0	0.08	0.08	0.08	0	0	0	0	0	0	0	0	0	0	0	0	0	0	0	0	0	0	0.08	0	0.08
EHEC	NleG8	hypothetical protein ECs3486	0	0	0	0	0	0	0	0	0	0	0	0	0	0	0	0	0	0	0	0	0	0	0	0	0	0	0	0	0	0	0	0	0	0	0	0	0	0	0	0	0	0	0	0	0	0	0
EHEC	TccP	ECs2715 EspF-like protein	0.06	0.05	0.06	0.05	0.05	0.05	0.05	0.05	0.05	0.05	0.05	0.05	0.05	0.05	0.05	0.05	0.05	0.05	0.05	0.05	0.05	0.05	0.05	0.05	0.05	0.05	0.05	0.05	0.05	0.06	0.06	0.06	0.08	0.05	0.05	0.05	0.05	0.05	0.05	0.05	0.05	0.05	0.05	0.05	0.06	0.05	0.06
EPEC	bfpA	major pilin structural unit bundlin	0	0	0	0.09	0.09	0.09	0	0.5	0.5	0	0	0	0	0.08	0.5	0	0.5	0	0	0	0.5	0	0.5	0	0	0	0	0	0	0.51	0.51	0.47	0.47	0	0	0.49	0.49	0.49	0	0	0	0	0	0	0	0	0
EPEC	bfpB	secretin lipoprotein	0	0.07	0	0.04	0.04	0.04	0.03	0.49	0.49	0	0	0	0.03	0.04	0.49	0.03	0.49	0.14	0	0.14	0.48	0	0.48	0	0	0	0.03	0.03	0.03	0.49	0.49	0.49	0.49	0.03	0.03	0.49	0.49	0.49	0.14	0	0.14	0.14	0.14	0.14	0	0.03	0
EPEC	Cif0	T3SS secreted effector Cif-homolog	0	0	0	0	0	0	0	0	0	0	0	0	0	0	0	0	0	0	0	0	0	0	0	0	0	0	0	0	0	0	0	0	0	0	0	0	0	0	0	0	0	0	0	0	0	0	0
EPEC	aspV	clpV_T6SS	0.27	0.97	0.27	0.99	0.99	0.99	0.97	0.27	0.27	0.27	0.27	0.27	0.98	0.35	0.27	0.27	0.27	0.27	0.27	0.27	0.27	0.27	0.27	0.38	0.38	0.38	0.89	0.9	0.89	0.27	0.27	0.27	0.27	0.97	0.97	0.27	0.27	0.27	0.97	0.99	0.97	0.49	0.49	0.49	0.98	0.89	0.98
EPEC	metV	clpV_T6SS	0.32	0.4	0.32	0.4	0.4	0.4	0.38	0.32	0.32	0.32	0.32	0.32	0.69	0.39	0.32	0.32	0.32	0.32	0.32	0.32	0.32	0.32	0.32	0.99	0.99	0.99	0.39	0.39	0.39	0.32	0.32	0.32	0.32	0.38	0.38	0.32	0.32	0.32	0.4	0.4	0.4	0.32	0.32	0.32	0.69	0.39	0.69
EPEC	eae	Intimin;Attaching and effacing protein	0.18	0.18	0.18	0.18	0.18	0.18	0.19	0.18	0.18	0.11	0.11	0.11	0.16	0.18	0.18	0.18	0.18	0.18	0.18	0.18	0.11	0.11	0.11	0.18	0.18	0.18	0.19	0.19	0.19	0.18	0.18	0.18	0.18	0.19	0.19	0.11	0.11	0.11	0.19	0.18	0.19	0.18	0.18	0.18	0.18	0.18	0.18
EPEC	escV	translocator EscV	0.26	0.26	0.26	0.26	0.26	0.26	0.38	0.26	0.26	0.26	0.26	0.26	0.26	0.26	0.26	0.26	0.26	0.26	0.26	0.26	0.26	0.26	0.26	0.26	0.26	0.26	0.38	0.38	0.38	0.26	0.26	0.26	0.26	0.38	0.38	0.26	0.26	0.26	0.26	0.26	0.26	0.26	0.26	0.26	0.26	0.38	0.26
EPEC	espB	translocon EspB	0.06	0.09	0.06	0.09	0.09	0.09	0.08	0.09	0.09	0.08	0.08	0.08	0.09	0.06	0.09	0.09	0.09	0.06	0.06	0.06	0.09	0.09	0.09	0.09	0.09	0.09	0.09	0.09	0.09	0.08	0.08	0.1	0.1	0.09	0.09	0.1	0.1	0.1	0.09	0.09	0.09	0.06	0.06	0.06	0.09	0.09	0.1
EPEC	espF	LEE-encoded effector EspF	0.08	0.08	0.08	0.09	0.09	0.09	0.08	0.08	0.08	0.09	0.09	0.09	0.09	0.08	0.08	0.1	0.08	0.08	0.06	0.08	0.08	0.09	0.08	0.08	0.08	0.08	0.08	0.08	0.08	0.08	0.08	0.09	0.09	0.08	0.08	0.08	0.08	0.08	0.08	0.08	0.08	0.08	0.08	0.08	0.08	0.08	0.08
EPEC	espF:1	LEE-encoded effector EspF	0.08	0.08	0.08	0.09	0.09	0.09	0.08	0.08	0.08	0.09	0.09	0.09	0.09	0.08	0.08	0.1	0.08	0.08	0.08	0.08	0.08	0.09	0.08	0.08	0.08	0.08	0.08	0.08	0.08	0.08	0.08	0.09	0.09	0.08	0.08	0.08	0.08	0.08	0.08	0.08	0.08	0.08	0.08	0.08	0.08	0.08	0.08
EPEC	espF:2	LEE-encoded effector EspF	0.09	0.1	0.09	0.1	0.09	0.09	0.09	0.09	0.09	0.09	0.09	0.09	0.09	0.08	0.09	0.09	0.09	0.1	0.1	0.1	0.09	0.09	0.09	0.1	0.1	0.1	0.09	0.09	0.09	0.09	0.09	0.09	0.09	0.09	0.09	0.09	0.09	0.09	0.1	0.1	0.1	0.1	0.1	0.1	0.1	0.09	0.1
EPEC	espF:3	LEE-encoded effector EspF	0	0	0	0	0	0	0.09	0	0	0	0	0	0	0.09	0	0	0	0	0	0	0	0	0	0	0	0	0	0	0	0	0	0.09	0.09	0.09	0.09	0	0	0	0	0	0	0	0	0	0	0	0
EPEC	espF3	LEE-encoded effector EspF	0.09	0.09	0.09	0.09	0.09	0.09	0.11	0.11	0.11	0.08	0.08	0.08	0.11	0.08	0.11	0.11	0.11	0.08	0.08	0.08	0.11	0.09	0.11	0.09	0.09	0.09	0.11	0.11	0.11	0.11	0.11	0.11	0.11	0.09	0.09	0.09	0.09	0.09	0.11	0.09	0.11	0.08	0.08	0.08	0.11	0.08	0.11
EPEC	espG	LEE-encoded effector EspG	0	0	0	0	0	0	0	0	0	0	0	0	0	0	0	0	0	0	0	0	0	0	0	0	0	0	0	0	0	0	0	0	0	0	0	0	0	0	0	0	0	0	0	0	0	0	0
EPEC	espG3	LEE-encoded effector EspG	0	0	0	0	0	0	0	0	0	0	0	0	0	0	0	0	0	0	0	0	0	0	0	0	0	0	0	0	0	0	0	0	0	0	0	0	0	0	0	0	0	0	0	0	0	0	0
EPEC	espH	LEE-encoded effector EspH	0	0	0	0	0	0	0	0	0	0	0	0	0	0	0	0	0	0	0	0	0	0	0	0	0	0	0	0	0	0	0	0	0	0	0	0	0	0	0	0	0	0	0	0	0	0	0
EPEC	espH3	LEE-encoded effector EspH	0.09	0	0.09	0.09	0.09	0.09	0	0.09	0.09	0.09	0.09	0.09	0.09	0	0.09	0.09	0.09	0	0	0	0	0	0	0	0	0	0	0	0	0	0	0.09	0.09	0	0	0.09	0.09	0.09	0	0	0	0	0	0	0	0	0
EPEC	espJ	T3SS secreted effector EspJ homolog	0	0.1	0	0	0	0	0	0	0	0	0	0	0	0	0	0	0	0	0	0	0	0	0	0	0	0	0	0	0	0	0	0	0	0	0	0	0	0	0	0	0	0	0	0	0	0	0
EPEC	espM1	T3SS secreted effector EspM-homolog	0	0	0	0	0	0	0	0	0	0	0	0	0	0	0	0	0	0	0	0	0	0	0	0	0	0	0	0	0	0	0	0	0	0	0	0	0	0	0	0	0	0	0	0	0	0	0
EPEC	espM3	T3SS secreted effector EspM-homolog	0	0	0	0	0	0	0	0	0	0	0	0	0	0	0	0	0	0	0	0	0	0	0	0	0	0	0	0	0	0	0	0	0	0	0	0	0	0	0	0	0	0	0	0	0	0	0
EPEC	espN2	T3SS secreted effector EspN-homolog	0	0	0	0	0	0	0	0	0	0	0	0	0	0	0	0	0	0	0	0	0	0	0	0	0	0	0	0	0	0	0	0	0	0	0	0	0	0	0	0	0	0	0	0	0	0	0
EPEC	espT	espT protein	0	0	0	0	0	0	0	0	0	0	0	0	0	0	0	0	0	0	0	0	0	0	0	0	0	0	0	0	0	0	0	0	0	0	0	0	0	0	0	0	0	0	0	0	0	0	0
EPEC	espV	putative T3SS effector protein EspV	0	0	0	0	0	0	0	0	0	0	0	0	0	0	0	0	0	0	0	0	0	0	0	0	0	0	0	0	0	0	0	0	0	0	0	0	0	0	0	0	0	0	0	0	0	0	0
EPEC	espZ	LEE-encoded effector EspZ	0.17	0	0.17	0	0	0	0.17	0.17	0.17	0.17	0.17	0.17	0.17	0	0.17	0.17	0.17	0	0	0.17	0	0	0	0.17	0.17	0.17	0.17	0.17	0.17	0.17	0.17	0.17	0.17	0.17	0.17	0.16	0.16	0.16	0.17	0.17	0.17	0.17	0.17	0.17	0.17	0.17	0.17
EPEC	EspZ3	LEE-encoded effector EspZ	0	0	0	0	0	0	0	0	0	0	0	0	0	0	0	0	0	0	0	0	0	0	0	0	0	0	0	0	0	0	0	0	0	0	0	0	0	0	0	0	0	0	0	0	0	0	0
EPEC	map	LEE-encoded effector Map (mitochondrial associated protein)	0	0	0	0	0	0	0	0	0	0	0	0	0	0	0	0	0	0	0	0	0	0	0	0	0	0	0	0	0	0	0	0	0	0	0	0	0	0	0	0	0	0	0	0	0	0	0
EPEC	nleB1	T3SS effector-like protein NleB homolog	0	0	0	0	0	0	0	0	0	0	0	0	0	0	0	0	0	0	0	0	0	0	0	0	0	0	0	0	0	0	0	0	0	0	0	0	0	0	0	0	0	0	0	0	0	0	0
EPEC	nleB2	T3SS secreted effector NleB homolog	0	0	0	0	0	0	0	0	0	0	0	0	0	0	0	0	0	0	0	0	0	0	0	0	0	0	0	0	0	0	0	0	0	0	0	0.05	0.05	0.05	0	0	0	0	0	0	0	0	0
EPEC	nleE2	T3SS secreted effector NleE homolog	0	0	0	0	0	0	0	0	0	0	0	0	0	0	0	0	0	0	0	0	0	0	0	0	0	0	0	0	0	0	0	0	0	0	0	0	0	0	0	0	0	0	0	0	0	0	0
EPEC	NleG0	T3SS secreted effector NleG-homolog	0	0	0	0	0	0	0	0	0	0	0	0	0	0	0	0	0	0	0	0	0	0	0	0	0	0	0	0	0	0	0	0	0	0	0	0	0	0	0	0	0	0	0	0	0	0	0
EPEC	NleG1	T3SS secreted effector NleG-homolog	0	0	0	0	0	0	0	0	0	0	0	0	0	0	0	0	0	0	0	0	0	0	0	0	0	0	0	0	0	0	0	0	0	0	0	0	0	0	0	0	0	0	0	0	0	0	0
EPEC	NleG3	T3SS secreted effector NleG-homolog	0	0	0	0	0	0	0	0	0	0	0	0	0	0	0	0	0	0	0	0	0	0	0	0	0	0	0	0	0	0	0	0	0	0	0	0	0	0	0	0	0	0	0	0	0	0	0
EPEC	NleG4	T3SS secreted effector NleG-homolog	0	0	0	0	0	0	0	0	0	0	0	0	0	0	0	0	0	0	0	0	0	0	0	0	0	0	0	0	0	0	0	0	0	0	0	0	0	0	0	0	0	0	0	0	0	0	0
EPEC	OspB4	T3SS secreted effector OspB-homolog	0	0	0	0	0	0	0	0	0	0	0	0	0	0	0	0	0	0	0	0	0	0	0	0	0	0	0	0	0	0	0	0	0	0	0	0	0	0	0	0	0	0	0	0	0	0	0
EPEC	TccP1	T3SS secreted effector, TccP2	0.06	0.06	0.06	0.05	0.05	0.05	0.05	0.06	0.05	0.05	0.05	0.05	0.05	0.06	0.05	0.06	0.05	0.06	0.06	0.06	0.06	0.06	0.06	0.06	0.06	0.06	0.05	0.05	0.05	0.06	0.06	0.06	0.09	0.05	0.05	0.06	0.05	0.06	0.06	0.06	0.06	0.06	0.06	0.06	0.06	0.06	0.06
EPEC	espB3	translocon EspB	0.07	0.08	0.07	0.08	0.08	0.08	0.08	0.08	0.08	0.09	0.09	0.09	0.08	0.06	0.08	0.08	0.08	0.07	0.07	0.07	0.08	0.08	0.08	0.08	0.08	0.08	0.08	0.08	0.08	0.08	0.08	0.08	0.08	0.08	0.08	0.08	0.08	0.08	0.08	0.08	0.08	0.07	0.07	0.07	0.08	0.08	0.08
EPEC	espG2	T3SS secreted effector EspG homolog	0	0	0	0	0	0	0	0	0	0	0	0	0	0	0	0	0	0	0	0	0	0	0	0	0	0	0	0	0	0	0	0	0	0	0	0	0	0	0	0	0	0	0	0	0	0	0
ETEC	TW11786	fimbral family protein	0.92	0.17	0.92	0.15	0.15	0.15	0.17	0.15	0.15	0.14	0.14	0.14	0.15	0.15	0.15	0.15	0.15	0.17	0.17	0.17	0.17	0.17	0.17	0.17	0.17	0.17	0.17	0.17	0.17	0.16	0.16	0.17	0.17	0.17	0.17	0.15	0.15	0.15	0.17	0.17	0.17	0.17	0.17	0.17	0.17	0.17	0.17
ETEC	cfai	adhesin/fimbrial subunit B	0	0.3	0	0	0	0	0	0.11	0.11	0	0	0	0.1	0.31	0.11	0.11	0.11	0.3	0.3	0.3	0.3	0.3	0.3	0.3	0.3	0.3	0.1	0.1	0.1	0	0	0.1	0.1	0.1	0.1	0.11	0.11	0.11	0.3	0.3	0.3	0.3	0.3	0.3	0.3	0.1	0.3
ETEC	Cluster_6061_4	fimbral protein precursor	0.34	0.14	0.34	0.13	0.13	0.13	0.14	0.11	0.11	0.13	0.13	0.13	0.13	0.15	0.11	0.11	0.11	0.14	0.14	0.14	0.14	0.14	0.14	0.14	0.14	0.14	0.14	0.14	0.14	0.16	0.16	0.14	0.14	0.14	0.14	0.13	0.13	0.13	0.14	0.14	0.14	0.14	0.14	0.14	0.14	0.14	0.14
ETEC	clyA	hemolysin, pore-forming cytotoxic protein	0.97	0.54	0.97	1	1	1	0.99	1	1	0.54	0.54	0.54	0.33	0	1	1	1	0.54	0.54	0.54	0.99	0.99	0.99	0.54	0.54	0.54	0.99	0.99	0.99	0.99	0.99	0.54	0.54	0.99	0.99	0.96	0.96	0.96	0.54	0.54	0.54	0.54	0.54	0.54	0.54	0.99	0.54
ETEC	cofA	longus type IV pilus subunit	0.08	0.79	0.08	0.08	0.08	0.08	0.08	0.08	0.08	0.08	0.08	0.08	0.08	0.08	0.08	0.08	0.08	0.08	0.08	0.08	0.1	0.1	0.1	0.09	0.09	0.09	0.08	0.08	0.08	0.08	0.08	0.08	0.08	0.1	0.1	0.08	0.08	0.08	0.08	0.08	0.08	0.08	0.08	0.08	0.08	0.08	0.08
ETEC	CS1.1	csoA colonization factor (adhesion)	0	0.24	0	0	0	0	0	0	0	0	0	0	0	0.24	0	0	0	0.24	0.24	0.24	0.24	0.24	0.24	0.24	0.24	0.24	0	0	0	0	0	0	0	0	0	0	0	0	0.23	0.24	0.23	0.24	0.24	0.24	0.24	0	0.24
ETEC	CS1.2	csoA colonization factor (adhesion)	0	1	0	0	0	0	0	0	0	0	0	0	0	0.71	0	0	0	1	1	1	0.93	0.93	0.93	1	1	1	0	0	0	0	0	0	0	0	0	0	0	0	1	1	1	1	1	1	1	0	1
ETEC	CS12	fimbria major subunit protein precursor	0.34	0.14	0.34	0.13	0.13	0.13	0.14	0.11	0.11	0.13	0.13	0.13	0.13	0.15	0.11	0.11	0.11	0.14	0.14	0.14	0.14	0.14	0.14	0.14	0.14	0.14	0.14	0.14	0.14	0.16	0.16	0.14	0.14	0.14	0.14	0.13	0.13	0.13	0.14	0.14	0.14	0.14	0.14	0.14	0.14	0.14	0.14
ETEC	CS13	pilin protein	0	0	0	0.07	0.07	0.07	0.07	0	0	0	0	0	0	0	0	0	0	0.07	0.07	0	0.07	0	0.07	0.07	0.07	0.07	0	0	0	0.06	0.06	0	0	0.07	0.06	0.07	0.07	0.07	0	0	0	0	0	0	0	0	0
ETEC	CS14	fimbrial protein	0	0.33	0	0	0	0	0	0	0	0	0	0	0	0.34	0	0	0	0.33	0.33	0.33	0.33	0.33	0.33	0.33	0.33	0.33	0	0	0	0	0	0	0	0	0	0	0	0	0.33	0.33	0.33	0.33	0.33	0.33	0.33	0	0.33
ETEC	CS15	adhesin protein	0	0	0	0	0	0	0.13	0	0	0	0	0	0	0.09	0	0	0	0	0	0	0	0	0	0	0	0	0	0	0	0	0	0	0	0	0	0	0	0	0	0	0	0	0	0	0.83	0	0.83
ETEC	CS17	fimbrial subunit	0	0.24	0	0	0	0	0	0	0	0	0	0	0	0	0	0	0	0.24	0.24	0.24	0.24	0.24	0.24	0.24	0.24	0.24	0	0	0	0	0	0	0	0	0	0	0	0	0.23	0.24	0.23	0.24	0.24	0.24	0.24	0	0.24
ETEC	CS18	fimbrial protein	0.42	0.14	0.42	0.15	0.15	0.15	0.14	0.15	0.15	0.11	0.11	0.11	0.15	0.16	0.15	0.15	0.15	0.14	0.14	0.14	0.14	0.14	0.14	0.14	0.14	0.14	0.14	0.14	0.14	0.16	0.16	0.14	0.14	0.16	0.16	0.15	0.15	0.15	0.14	0.15	0.14	0.14	0.14	0.14	0.14	0.14	0.14
ETEC	CS19	major fimbrial subunit	0	0.25	0	0	0	0	0	0	0	0	0	0	0	0	0	0	0	0.25	0.25	0.25	0.25	0.25	0.25	0.25	0.25	0.25	0	0	0	0	0	0	0	0	0	0	0	0	0.25	0.25	0.25	0.25	0.25	0.25	0.25	0	0.25
ETEC	CS2	fimbrial subunit	0	0.28	0	0	0	0	0	0	0	0	0	0	0	0.29	0	0	0	0.28	0.28	0.28	0.28	0.28	0.28	0.28	0.28	0.28	0	0	0	0	0	0	0	0	0	0	0	0	0.28	0.28	0.28	0.28	0.28	0.28	0.28	0	0.28
ETEC	CS20	fimbria major subunit protein	0.51	0.14	0.51	0.15	0.15	0.15	0.14	0.15	0.15	0.13	0.13	0.13	0.15	0.15	0.15	0.15	0.15	0.14	0.14	0.14	0.14	0.14	0.14	0.14	0.14	0.14	0.14	0.14	0.14	0.16	0.16	0.14	0.14	0.14	0.14	0.15	0.15	0.15	0.14	0.15	0.14	0.14	0.14	0.14	0.14	0.14	0.14
ETEC	CS21	pilus structural subunit	0.08	0.77	0.08	0.08	0.08	0.08	0.07	0.1	0.1	0.07	0.07	0.07	0.08	0.08	0.1	0.08	0.1	0.07	0.07	0.07	0.12	0.1	0.12	0.09	0.09	0.09	0.07	0.07	0.07	0.07	0.07	0.08	0.08	0.11	0.11	0.07	0.07	0.07	0.08	0.07	0.08	0.07	0.07	0.07	0.07	0.07	0.07
ETEC	CS22	adhesin protein	0.11	0.11	0.11	0.11	0.11	0.11	0.11	0.11	0.11	0.11	0.11	0.11	0.11	0.09	0.11	0.11	0.11	0.11	0.11	0.11	0.11	0.11	0.11	0.11	0.11	0.11	0.11	0.11	0.11	0.12	0.12	0.11	0.11	0.11	0.11	0	0	0	0.11	0.11	0.11	0.11	0.11	0.11	0.98	0.11	0.98
ETEC	CS26	fimbrial protein	0.34	0.12	0.34	0.12	0.12	0.12	0	0.12	0.12	0.12	0.12	0.12	0.12	0.12	0.12	0.12	0.12	0.12	0.12	0.12	0	0	0	0.12	0.12	0.12	0	0	0	0.13	0.13	0.12	0.12	0	0	0.12	0.12	0.12	0.12	0.12	0.12	0.12	0.12	0.12	0.12	0	0.12
ETEC	CS27A	fimbrial protein	0.29	0.1	0.29	0.1	0.1	0.1	0	0.1	0.1	0.1	0.1	0.1	0.1	0	0.1	0.1	0.1	0.1	0.1	0.1	0	0	0	0.1	0.1	0.1	0.09	0.09	0.09	0.11	0.11	0.1	0.1	0	0	0.1	0.1	0.1	0.1	0.1	0.1	0.1	0.1	0.1	0.1	0	0.1
ETEC	CS27B	fimbrial protein	0.36	0.12	0.36	0.12	0.12	0.12	0	0.12	0.12	0.12	0.12	0.12	0.12	0.15	0.12	0.12	0.12	0.12	0.12	0.12	0	0	0	0.12	0.12	0.12	0.11	0.11	0.11	0.14	0.14	0.12	0.12	0	0	0.12	0.12	0.12	0.12	0.12	0.12	0.12	0.12	0.12	0.12	0.11	0.12
ETEC	CS28a	fimbrial protein	0.39	0.16	0.39	0.17	0.17	0.17	0.16	0.17	0.17	0.16	0.16	0.16	0.17	0.19	0.17	0.17	0.17	0.15	0.15	0.15	0.16	0.16	0.16	0.16	0.16	0.16	0.15	0.15	0.15	0.17	0.17	0.16	0.16	0.16	0.16	0.17	0.17	0.17	0.16	0.15	0.16	0.15	0.15	0.15	0.16	0.15	0.16
ETEC	CS28b	fimbrial protein	0.39	0.14	0.39	0.15	0.15	0.15	0.14	0.15	0.15	0.15	0.15	0.15	0.15	0.17	0.15	0.15	0.15	0.14	0.14	0.14	0.15	0.15	0.15	0.14	0.14	0.14	0.13	0.13	0.13	0.15	0.15	0.15	0.15	0.14	0.14	0.15	0.15	0.15	0.14	0.14	0.14	0.14	0.14	0.14	0.14	0.12	0.14
ETEC	CS3	cstA colonization factor (adhesion)	0	0	0	0.12	0.12	0.12	0.1	0	0	0	0	0	0	0	0	0	0	0	0	0	0	0	0	0	0	0	0.1	0.1	0.1	0	0	0	0	0.1	0.1	0	0	0	0	0	0	0	0	0	0	0	0
ETEC	CS4	fimbrial protein	0.1	0.32	0.1	0.1	0.1	0.1	0.1	0.1	0.1	0.1	0.1	0.1	0.1	0.32	0.1	0.1	0.1	0.32	0.32	0.32	0.32	0.32	0.32	0.32	0.32	0.32	0.1	0.1	0.1	0.1	0.1	0.1	0.1	0.1	0.1	0.1	0.1	0.1	0.32	0.32	0.32	0.32	0.32	0.32	0.32	0.1	0.32
ETEC	CS8	pilus assembly protein; CFA/III	0.08	0.79	0.08	0.08	0.08	0.08	0.08	0.08	0.08	0.08	0.08	0.08	0.08	0.08	0.08	0.08	0.08	0.08	0.08	0.08	0.1	0.1	0.1	0.09	0.09	0.09	0.08	0.08	0.08	0.08	0.08	0.08	0.08	0.1	0.1	0.08	0.08	0.08	0.08	0.08	0.08	0.08	0.08	0.08	0.08	0.08	0.08
ETEC	eaeH	attaching and effacing protein	0.38	0.93	0.38	1	1	1	0.93	1	1	0.48	0.48	0.48	0.22	0.62	1	1	1	1	1	1	0.08	0.08	0.08	0.99	0.99	0.99	0.93	0.93	0.93	0.55	0.55	1	1	0.93	0.93	0.76	0.76	0.76	0.92	0.93	0.92	1	1	1	0.72	0.92	0.72
ETEC	eatA	type V autotransporter family of secretion systems	0.04	0.04	0.04	0.51	0.51	0.51	0.28	0.28	0.28	0.04	0.04	0.04	0.51	0.51	0.28	0.28	0.28	0.04	0.04	0.04	0.04	0.04	0.04	0.76	0.76	0.76	0.06	0.06	0.06	0.02	0.02	0.28	0.28	0.15	0.16	0.04	0.04	0.04	0.28	0.04	0.28	0.47	0.47	0.28	0.76	0.06	0.76
ETEC	eltA	heat-labile enterotoxin A	0.98	0.08	0.98	0	0	0	0	0	0	0	0	0	0	0	0	0	0	0.49	0.49	0.49	0	0	0	0	0	0	0	0	0	0	0	0	0	0	0	0	0	0	0	0	0	0	0	0	0	0	0
ETEC	eltB	heat-labile enterotoxin B	0.97	0	0.96	0	0	0	0	0.54	0.54	0	0	0	0	0	0.54	0	0.54	0	0	0	0.64	0	0.64	0	0	0	0	0	0	0.64	0.64	0	0	0	0	0.54	0.54	0.54	0	0	0	0	0	0	0	0	0
ETEC	etpA	involved in heme utilization or adhesion	0	0	0	0	0	0	0	0	0	0	0	0	0	0	0	0	0	0	0	0	0	0	0	0	0	0	0	0	0	0	0	0	0	0	0	0	0	0	0	0	0	0	0	0	0	0	0
ETEC	F17A	fimbrial subunit precursor	0.26	0.26	0.26	0.26	0.26	0.26	0.26	0.26	0.26	0.26	0.26	0.26	0.27	0.24	0.26	0.26	0.26	0.26	0.26	0.26	0.26	0.26	0.26	0.26	0.26	0.26	0.22	0.22	0.22	0.27	0.27	0.26	0.26	0.26	0.26	0.27	0.27	0.27	0.25	0.26	0.25	0.26	0.26	0.26	0.26	0.22	0.26
ETEC	fanA7	Involved in biogenesis of K99/F5 fimbriae	0	0.24	0	0	0	0	0.33	0	0	0.27	0.27	0.27	0	0	0	0	0	0.29	0.29	0.29	0	0	0	0	0	0	0	0	0	0	0	0.27	0.27	0.28	0.28	0	0	0	0.28	0.31	0.28	0	0	0	0	0	0
ETEC	fasA	Fimbriae 987P/F6 subunit	0.49	0.15	0.49	0.15	0.15	0.15	0.15	0.14	0.14	0.15	0.15	0.15	0.15	0.17	0.14	0.14	0.14	0.15	0.15	0.15	0.15	0.13	0.15	0.15	0.15	0.15	0.13	0.13	0.13	0.16	0.16	0.15	0.15	0.15	0.15	0.13	0.13	0.13	0.15	0.15	0.15	0.15	0.15	0.15	0.13	0.15	0.13
ETEC	fyuA	pesticin receptor	0.09	0.09	0.09	0.99	0.99	0.99	1	0.09	0.09	1	1	1	0.99	0.06	0.09	0.09	0.09	0.09	0.09	0.09	1	1	1	0.09	0.09	0.09	0.09	0.09	0.09	0.99	0.87	0.09	0.09	1	1	0.99	0.99	0.99	1	1	1	1	1	1	0.09	1	0.09
ETEC	hcp	putative cell envelope biogenesis	1	1	1	1	1	1	0.7	0	0	0	0	0	1	0	0	0	0	0	0	0	0	0	0	0	0	0	0	0	0	0	0	0	0	0.7	0.7	0	0	0	1	0.97	1	0	0	0	0.97	0	0.97
ETEC	irp2	yersiniabactin biosynthetic protein	0	0	0	0.99	0.99	0.99	1	0	0	1	1	1	1	0	0	0	0	0	0	0	1	1	1	0	0	0	0	0	0	1	1	0	0	0.99	0.99	1	1	1	1	1	1	0.99	0.99	0.99	0	0.99	0
ETEC	K99	fimbrial protein	0.13	0.13	0.13	0.12	0.12	0.12	0.13	0.12	0.12	0.12	0.12	0.12	0.12	0.12	0.12	0.12	0.12	0.21	0.21	0.18	0.12	0.12	0.12	0.12	0.12	0.12	0.1	0.1	0.1	0.12	0.12	0.12	0.12	0.13	0.13	0.12	0.12	0.12	0.12	0.21	0.12	0.13	0.13	0.13	0.12	0.11	0.12
ETEC	leoA	GTP binding protein	0.03	0.03	0.03	0.03	0.03	0.03	0	0.03	0.03	0.03	0.03	0.03	0.03	0.03	0.03	0.03	0.03	0.03	0.03	0.03	0.03	0.03	0.03	0.03	0.03	0.03	0.03	0.03	0.03	0.03	0.03	0.03	0.03	0.03	0.03	0.03	0.03	0.03	0.03	0.03	0.03	0.03	0.03	0.03	0.03	0.03	0.03
ETEC	lngA	Longus type IV pilus	0.08	0.77	0.08	0.08	0.08	0.08	0.07	0.1	0.1	0.07	0.07	0.07	0.08	0.08	0.1	0.08	0.1	0.07	0.07	0.07	0.12	0.1	0.12	0.09	0.09	0.09	0.07	0.07	0.07	0.07	0.07	0.08	0.08	0.11	0.11	0.07	0.07	0.07	0.08	0.07	0.08	0.07	0.07	0.07	0.07	0.07	0.07
ETEC	ltcA	Heat-labile enterotoxin A subunit	0.91	0.08	0.91	0	0	0	0	0	0	0	0	0	0	0	0	0	0	0.43	0.43	0.43	0	0	0	0	0	0	0	0	0	0	0	0	0	0	0	0	0	0	0	0	0	0	0	0	0	0	0
ETEC	P0299538	transcriptional regulator	0.76	0.31	0.76	0.37	0.37	0.37	0.3	0.33	0.33	0.2	0.2	0.2	0.2	0.26	0.33	0.2	0.33	0.2	0.2	0.2	0.33	0.2	0.33	0.67	0.67	0.67	0.34	0.34	0.34	0.33	0.33	0.33	0.33	0.66	0.66	0.33	0.33	0.33	0.3	0.2	0.3	0.34	0.34	0.34	0.67	0.34	0.67
ETEC	peaR	AraC family transcriptional regulator (plasmid encoded)	0.74	0	0.74	0	0	0	0	0	0	0	0	0	0	0	0	0	0	0	0	0	0	0	0	0.45	0.45	0.45	0	0	0	0	0	0	0	0.48	0.48	0	0	0	0	0	0	0	0	0	0.52	0	0.52
ETEC	PFC071	major fimbrial subunit	0	0.25	0	0	0	0	0	0	0	0	0	0	0	0.26	0	0	0	0.25	0.25	0.25	0.25	0.25	0.25	0.25	0.25	0.25	0	0	0	0	0	0	0	0	0	0	0	0	0.24	0.25	0.24	0.25	0.25	0.25	0.25	0	0.25
ETEC	sta	heat stable enterotoxin	0	0	0	0	0	0	0	0	0	0	0	0	0	0	0	0	0	0	0	0	0	0	0	0	0	0	0	0	0	0	0	0	0	0	0	0	0	0	0	0	0	0	0	0	0	0	0
ETEC	sta1	heat stable enterotoxin	0.19	0.19	0.19	0	0	0	0	0.19	0.19	0.19	0.19	0.19	0.19	0.19	0.19	0.19	0.19	0.19	0.19	0.19	0.19	0	0.19	0.19	0.19	0.19	0.19	0.19	0.19	0.19	0.19	0.19	0.19	0	0	0.19	0.19	0.19	0	0.19	0	0.19	0.19	0.19	0.19	0	0.19
ETEC	tia	adhesin/invasindeterminant	0	0	0	0.66	0.66	0.66	0.71	0	0	0.38	0.38	0.38	0.66	0	0	0	0	0.06	0.06	0.06	0.24	0.24	0.24	0	0	0	0	0	0	0	0	0.06	0.06	0.61	0.61	0.24	0.24	0.24	0.89	0.62	0.94	0.06	0.06	0.06	0	0	0
ETEC	tibA	Adhesin/invasin tibA precursor (Glycoprotein tibA)	0.18	0.17	0.18	0.18	0.18	0.18	0.22	0.21	0.21	0.21	0.21	0.21	0.22	0.06	0.21	0.21	0.21	0.16	0.16	0.16	0.18	0.18	0.18	0.22	0.22	0.22	0.22	0.22	0.22	0.18	0.18	0.21	0.21	0.22	0.19	0.21	0.21	0.21	0.17	0.16	0.17	0.16	0.16	0.16	0.17	0.22	0.17
ETEC	P0302293	fimbrial subunit	0	0.26	0	0	0	0	0	0	0	0	0	0	0	0.26	0	0	0	0.26	0.26	0.26	0.26	0.26	0.26	0.26	0.26	0.26	0	0	0	0	0	0	0	0	0	0	0	0	0.25	0.26	0.25	0.26	0.26	0.26	0.26	0	0.26
phage	eaaA	AF151091_8 EaaA	0.04	0.05	0.04	0.38	0.38	0.38	0.29	0.3	0.3	0.04	0.04	0.04	0.38	0.42	0.3	0.3	0.3	0.05	0.05	0.05	0.04	0.04	0.04	0.34	0.34	0.34	0.05	0.05	0.05	0.02	0.02	0.29	0.29	0.29	0.29	0.04	0.04	0.04	0.29	0.04	0.29	0.34	0.34	0.21	0.34	0.05	0.34
Salmonella	boa	protease	0	0	0	0.51	0.51	0.51	0.14	0.14	0.14	0	0	0	0.51	0.51	0.14	0.14	0.14	0	0	0	0	0	0	0.45	0.45	0.45	0	0	0	0	0	0.14	0.14	0.37	0.37	0	0	0	0.14	0	0.14	0.32	0.32	0.32	0.51	0	0.51
Shigella	sepA	extracellular serine protease IgA1 protease family, secreted by C-terminal autotransporter domain	0.04	0.04	0.04	0.55	0.56	0.55	0.26	0.29	0.29	0.04	0.04	0.04	0.56	0.55	0.29	0.29	0.29	0.04	0.04	0.04	0.03	0.03	0.03	0.99	0.99	0.99	0.06	0.06	0.06	0.02	0.02	0.26	0.26	0.21	0.21	0.03	0.03	0.03	0.3	0.04	0.3	0.51	0.51	0.29	0.99	0.06	0.99
Shigella	sigA	serine protease	0.04	0.04	0.04	0.54	0.54	0.54	0.54	1	1	0.04	0.04	0.04	0.34	0.54	1	1	1	0.04	0.04	0.04	0.04	0.04	0.04	0.37	0.37	0.37	0.06	0.06	0.06	0.02	0.02	0.54	0.54	0.54	0.54	0.04	0.04	0.04	0.54	0.04	0.54	0.37	0.37	0.28	0.32	0.06	0.32
Shigella	virF	VirF transcriptional activator	0.31	0.32	0.31	0.32	0.32	0.32	0.55	0.39	0.39	0.15	0.15	0.15	0.15	0.34	0.39	0.15	0.39	0.15	0.15	0.15	0.39	0.15	0.39	0.3	0.3	0.3	0.27	0.27	0.27	0.39	0.39	0.39	0.39	0.31	0.31	0.39	0.39	0.39	0.55	0.15	0.55	0.27	0.27	0.27	0.31	0.27	0.31
STEC	cah	putative adhesin (calcium binding antigen 43 homolog)	0.07	0.07	0.07	0.63	0.69	0.69	0.88	0.08	0.08	0.87	0.87	0.87	0.97	0.06	0.08	0.08	0.08	0.07	0.07	0.07	0.73	0.73	0.73	0.76	0.87	0.76	0.87	0.87	0.87	0.92	0.92	0.7	0.7	0.87	0.7	0.99	1	1	0.71	0.52	0.73	0.88	0.77	0.86	0.78	0.86	0.78
STEC	ehaA	autotransporter	0.23	0.98	0.23	0.21	0.21	0.21	0.24	0.21	0.21	0.22	0.22	0.22	0.17	0.9	0.21	0.21	0.21	0.24	0.24	0.24	0.24	0.24	0.24	0.24	0.24	0.24	0.23	0.23	0.23	0.23	0.23	0.17	0.17	0.24	0.24	0.17	0.17	0.17	0.99	0.22	0.99	0.24	0.24	0.24	0.24	0.23	0.24
STEC	ehaB	putative structural/membrane protein	0.61	0.59	0.61	0.61	0.61	0.61	0.89	0.61	0.61	0.5	0.5	0.5	0.62	0.89	0.61	0.61	0.61	0.57	0.57	0.57	0.89	0.07	0.89	0.59	0.59	0.59	0.6	0.6	0.6	0.97	0.97	0.9	0.9	0.9	0.9	0.9	0.9	0.9	0.61	0.6	0.61	0.6	0.6	0.6	0.61	0.61	0.61
STEC	ehaC	adhesin	0.96	0.96	0.96	0.82	0.82	0.82	0.93	0.96	0.96	0.49	0.49	0.49	0.96	0.83	0.96	0.96	0.96	0.96	0.96	0.96	0.96	0.96	0.96	0.94	0.94	0.94	0.93	0.93	0.93	0.84	0.84	0.96	0.96	0.93	0.93	0.96	0.96	0.96	0.95	0.96	0.95	0.96	0.96	0.96	0.95	0.95	0.95
STEC	ehaD	putative ATP-binding component of a transport system	0.22	0.22	0.22	0.73	0.73	0.73	0.94	0.84	0.84	0.97	0.98	0.98	0.94	0.05	0.84	0.84	0.84	0.21	0.21	0.21	0.22	0.22	0.22	0.96	0.96	0.96	0.94	0.94	0.94	0.22	0.22	0.95	0.95	0.86	0.81	0.57	0.57	0.57	0.22	0.58	0.22	0.21	0.21	0.21	0.22	0.94	0.22
STEC	ehaJ	AidA autotransporter-like protein	0.15	0.15	0.15	0.13	0.13	0.13	0.15	0.14	0.14	0.14	0.14	0.14	0.12	0.15	0.14	0.14	0.14	0.15	0.15	0.15	0.15	0.15	0.15	0.15	0.15	0.15	0.16	0.16	0.16	0.15	0.15	0.12	0.12	0.15	0.15	0.12	0.12	0.12	0.15	0.14	0.15	0.15	0.15	0.15	0.15	0.15	0.15
STEC	fedA	Fimbrial adhesin AC precursor	0	0	0	0	0	0	0.29	0.09	0.09	0	0	0	0	0	0.09	0.09	0.09	0.55	0.55	0.48	0.09	0.09	0.09	0	0	0	0	0	0	0.12	0.12	0	0	0.29	0.29	0	0	0	0.09	0.51	0.09	0	0	0	0	0	0
UPEC	papG	PapG protein (adhesin)	0	0	0	0	0	0	0	0	0	0	0	0	0	0	0	0	0	0	0	0	0	0	0	0	0	0	0	0	0	0	0	0.35	0.35	0.98	0.98	0	0	0	0.99	0	0.99	0	0	0	0	0	0
UPEC	picU:1	Pic serine protease precursor	0	0	0	0.99	0.99	0.99	0	0	0	0	0	0	1	1	0	0	0	0	0	0	0	0	0	0	0	0	0	0	0	0	0	0	0	0	0	0	0	0	0	0	0	0	0	0	1	0	1
UPEC	picU:2	Pic serine protease precursor	0	0	0	0.97	0.97	0.97	0.17	0.16	0.16	0	0	0	0.97	0.97	0.16	0.16	0.16	0	0	0	0	0	0	0.47	0.47	0.47	0	0	0	0	0	0.17	0.17	0.4	0.4	0.06	0.06	0.06	0.17	0	0.17	0.41	0.41	0.41	0.97	0	0.97
UPEC	sat	AE016766_155 secreted auto transpoter toxin	0.04	0.04	0.04	0.99	0.99	0.99	0.99	0.54	0.54	0.04	0.04	0.04	0.32	1	0.54	0.54	0.54	0.04	0.04	0.04	0.04	0.04	0.04	0.36	0.36	0.36	0.06	0.06	0.06	0.03	0.03	0.99	0.99	1	1	0.04	0.04	0.04	1	0.04	1	0.36	0.36	0.27	0.62	0.06	0.62
various	cba	colicin B	0	0	0	0	0	0	0	0	0.08	0	0	0	0	0	0	0	0	0.07	0.07	0.07	0	0	0	0	0	0	0	0	0	0	0.91	0	0	0	0	0	0	0	0.08	0.08	0	0	0	0	0	0	0.06
various	celb	colcin E2	0	0	0	0	0	0	0	0	0	0	0	0	0	0	0	0	0	0	0	0	0	0	0	0	0	0	0	0	0	0	0	0	0	0	0	0	0	0	0.45	0	0	0	0	0	0	0	0
various	espA:1	Type III secretions system	0	0	0	0	0	0	0	0	0	0	0	0	0	0	0	0	0	0	0	0	0	0	0	0	0	0	0	0	0	0	0	0	0	0	0	0	0	0	0	0	0	0	0	0	0	0	0
various	espA:2	Type III secretions system	0	0	0	0	0	0	0	0	0	0	0	0	0	0	0	0	0	0	0	0	0	0	0	0	0	0	0	0	0	0	0	0	0	0	0	0	0	0	0	0	0	0	0	0	0	0	0
various	gad	Glutamate decarboxylase	0.96	0.95	0.97	0.91	0.96	0.97	0.95	0.96	0.97	0.89	0.89	0.96	0.96	0.96	0.97	0.96	0.93	0.75	0.96	0.96	0.97	0.96	0.97	0.97	0.97	0.97	0.6	0.97	0.56	0.9	0.97	0.97	0.97	0.97	0.93	0.91	0.89	0.82	0.77	0.96	0.96	0.82	0.97	0.97	0.97	0.71	0.97
various	ireA	Siderophore receptor	0.27	0.27	0.27	0.27	0.27	0.27	0.27	0.26	0.26	0.27	0.27	0.27	0.27	0.27	0.26	0.26	0.26	0.27	0.27	0.27	0.27	0.27	0.27	0.27	0.27	0.27	0.27	0.27	0.27	0.27	0.27	0.26	0.26	0.27	0.27	0.27	0.27	0.27	0.98	0.27	0.98	0.27	0.27	0.27	0.27	0.27	0.27
various	iroN	Enterobactin siderophore receptor protein	0.5	0.5	0.5	0.5	0.49	0.5	0.5	0.49	0.5	0.93	0.93	0.93	0.5	0.5	0.5	0.5	0.5	0.94	0.94	0.94	0.5	0.5	0.5	0.5	0.5	0.5	0.5	0.5	0.49	0.5	0.5	0.5	0.5	0.5	0.5	0.5	0.5	0.5	0.5	0.94	0.5	0.5	0.5	0.5	0.5	0.5	0.5
various	iss	Increased serum survival	0.15	0.99	0.15	0.15	0.15	0.15	0.99	0.15	0.15	0.15	0.15	0.15	0.15	0.17	0.15	0.15	0.15	1	1	1	0	0	0	0.15	0.15	0.15	0.15	0.15	0.15	0.15	0.15	0.15	0.15	0.99	0.99	0	0	0	0.99	1	0.99	0.88	0.88	0.88	0.15	0.15	0.15
various	lpfA	Long polar fimbriae	0.23	1	0.23	0.23	0.23	0.23	0.23	0.19	0.19	0.23	0.23	0.23	0.23	0.91	0.19	0.19	0.19	1	1	1	0.18	0.17	0.18	1	1	1	0.98	0.98	0.98	0.24	0.24	0.23	0.23	0.23	0.23	0.23	0.23	0.23	1	1	1	1	1	1	1	0.98	1
various	mchB	Microcin H47 part of colicin H	0	0	0	0.98	0.98	0.98	0	0	0	0	0	0	0.21	0	0	0	0	0	0	0	0.18	0.17	0.18	0	0	0	0	0	0	0.77	0.77	0.18	0.18	0	0	0.17	0.16	0.17	0	0.15	0	0	0	0	0	0	0
various	mchC	MchC protein	0	0	0	0.99	0.99	0.99	0	0	0	0	0	0	0	0	0	0	0	0	0	0	0	0	0	0	0	0	0	0	0	0.97	0.97	0	0	0	0	0	0	0	0	0.03	0	0	0	0	0	0	0
various	mchF	ABC transporter protein MchF	0.14	0.14	0.14	0.93	0.93	0.93	0.14	0.14	0.14	0.19	0.19	0.19	0.14	0.13	0.14	0.14	0.14	0.88	0.88	0.88	0.14	0.14	0.14	0.14	0.14	0.14	0.14	0.14	0.14	0.93	0.93	0.14	0.14	0.19	0.19	0.14	0.14	0.14	0.19	0.88	0.19	0.14	0.14	0.14	0.14	0.14	0.14
various	mcmA7	Microcin M part of colicin H	0.16	0.16	0.16	0.94	0.94	0.94	0.16	0.16	0.16	0.16	0.16	0.16	0.16	0.16	0.16	0.16	0.16	0.32	0.32	0.32	0.16	0.16	0.16	0.16	0.16	0.16	0.16	0.16	0.16	0.2	0.2	0.16	0.17	0.16	0.16	0.16	0.16	0.16	0.16	0.32	0.16	0.16	0.16	0.16	0.16	0.16	0.16
various	nfaE	Diffuse adherence fibrillar adhesin gene	0.2	0.2	0.2	0.2	0.2	0.2	0.91	0.2	0.2	0.2	0.2	0.2	0.2	0.22	0.2	0.2	0.2	0.2	0.2	0.2	0.2	0.18	0.2	0.51	0.51	0.51	0.55	0.55	0.55	0.2	0.2	0.2	0.2	0.57	0.57	0.2	0.2	0.2	0.2	0.2	0.2	0.55	0.55	0.55	0.29	0.55	0.29
various	toxB	Toxin B	0	0	0	0	0	0	0	0	0	0	0	0	0	0	0	0	0	0	0	0	0	0	0	0	0	0	0	0	0	0	0	0	0	0	0	0	0	0	0	0	0	0	0	0	0	0	0
various	tsh	serine protease autotransporters of Enterobacteriaceae (SPATE)	0.03	0.03	0.03	0.48	0.48	0.48	0.27	0.26	0.26	0.03	0.03	0.03	0.48	0.48	0.26	0.26	0.26	0.03	0.03	0.03	0.03	0.03	0.03	0.44	0.44	0.44	0.05	0.05	0.05	0.02	0.02	0.27	0.27	0.27	0.27	0.03	0.03	0.03	0.27	0.03	0.27	0.4	0.4	0.22	0.44	0.05	0.44
various	vat	serine protease autotransporters of Enterobacteriaceae (SPATE)	0.04	0.03	0.04	0.45	0.46	0.46	0.26	0.26	0.26	0.04	0.04	0.04	0.46	0.46	0.26	0.26	0.26	0.03	0.03	0.03	0.04	0.04	0.04	0.42	0.42	0.42	0.05	0.05	0.05	0.02	0.02	0.26	0.26	0.26	0.26	0.04	0.04	0.04	0.26	0.03	0.26	0.39	0.39	0.21	0.42	0.05	0.42
various	rpeA	serine protease autotransporters of Enterobacteriaceae (SPATE)	0.02	0.02	0.02	0.23	0.23	0.23	0.08	0.08	0.08	0.02	0.02	0.02	0.23	0.23	0.08	0.08	0.08	0.02	0.02	0.02	0.02	0.02	0.02	0.21	0.21	0.21	0.02	0.02	0.02	0.02	0.02	0.08	0.08	0.11	0.11	0.02	0.02	0.02	0.08	0.02	0.08	0.19	0.19	0.19	0.22	0.02	0.22
various E. coli	cnf1	cytotoxic necrotizing factor	0	0	0	0	0	0	0	0	0	0	0	0	0	0	0	0	0	0	0	0	0	0	0	0	0	0	0	0	0	0	0	0	0	0	0	0	0	0	0	0	0	0	0	0	0	0	0
various E. coli	etpD	Type II secretion protein	0.54	0.42	0.54	0.54	0.54	0.54	0.08	0.54	0.54	0.54	0.54	0.54	0.54	0.54	0.54	0.54	0.54	0.54	0.54	0.54	0.54	0.54	0.54	0.54	0.54	0.54	0.42	0.42	0.42	0.08	0.08	0.54	0.54	0.08	0.08	0.08	0.08	0.08	0.42	0.54	0.42	0.54	0.54	0.54	0.42	0.42	0.42
various E. coli	iha	Adherence protein	0.21	0.21	0.21	0.92	0.92	0.92	0.91	0.92	0.92	0.92	0.92	0.92	0.92	0.21	0.92	0.92	0.92	0.21	0.21	0.21	0.21	0.21	0.21	0.92	0.92	0.92	0.21	0.21	0.21	0.92	0.92	0.91	0.91	0.92	0.92	0.92	0.92	0.92	0.91	0.21	0.92	0.92	0.92	0.92	0.21	0.21	0.21
various E. coli	nleA	Non-LEE encoded effector A	0	0	0	0	0	0	0	0	0	0	0	0	0	0	0	0	0	0	0	0	0	0	0	0	0	0	0	0	0	0	0	0	0	0	0	0	0	0	0	0	0	0	0	0	0	0	0
various E. coli	nleC	T3SS secreted effector NleC homolog	0	0	0	0	0	0	0	0	0	0	0	0	0	0	0	0	0	0	0	0	0	0	0	0	0	0	0.05	0.05	0.05	0	0	0	0	0	0	0	0	0	0	0	0	0	0	0	0	0	0
various E. coli	nleD	T3SS secreted effector NleD homolog	0.07	0.28	0.07	0.07	0.07	0.07	0.08	0.07	0.07	0.07	0.07	0.07	0.07	0	0.07	0.07	0.07	0.07	0.07	0.07	0.08	0.08	0.08	0.07	0.07	0.07	0.08	0.08	0.08	0.08	0.08	0.07	0.07	0.08	0.08	0.07	0.07	0.07	0.07	0.07	0.07	0.07	0.07	0.07	0.07	0.08	0.07
various E. coli	nleE1	T3SS secreted effector NleE homolog with internal deletion of 56 aa	0	0	0	0	0	0	0	0	0	0	0	0	0	0	0	0	0	0	0	0	0	0	0	0	0	0	0	0	0	0	0	0	0	0	0	0	0	0	0	0	0	0	0	0	0	0	0
various E. coli	nleF	T3SS secreted effector NleF homolog	0	0	0	0	0	0	0	0	0	0	0	0	0	0	0	0	0	0	0	0	0.08	0	0.08	0	0	0	0	0	0	0	0	0	0	0	0	0	0	0	0	0	0	0	0	0	0	0	0
various E. coli	NleG2	T3SS secreted effector NleG-homolog	0	0	0	0	0	0	0	0	0	0	0	0	0	0	0	0	0	0	0	0	0	0	0	0	0	0	0	0	0	0	0	0	0	0	0	0	0	0	0	0	0	0	0	0	0	0	0
various E. coli	nleH1	T3SS secreted effector NleH homolog	0	0.05	0	0.05	0.05	0.05	0	0.05	0.05	0.05	0.05	0.05	0	0	0.05	0.05	0.05	0	0	0	0.05	0.05	0.05	0.05	0.05	0.05	0	0	0	0.05	0.05	0	0	0.05	0.05	0.05	0.05	0.05	0.05	0	0.05	0	0	0	0.05	0	0.05
various E. coli	nleH2	T3SS secreted effector NleH homolog	0	0.06	0	0.06	0.06	0.06	0.06	0.06	0.06	0.06	0.06	0.06	0	0.06	0.06	0.06	0.06	0	0	0	0.06	0.06	0.06	0.06	0.06	0.06	0	0	0	0	0	0	0	0.06	0.06	0.06	0.06	0.06	0.06	0	0.06	0	0	0	0.06	0	0.06
various E. coli	pic	Pic serine protease precursor	0.04	0.04	0.04	0.99	1	1	0.26	0.31	0.31	0.04	0.04	0.04	1	1	0.31	0.31	0.31	0.04	0.04	0.04	0.04	0.04	0.04	0.54	0.54	0.54	0.07	0.07	0.07	0.03	0.03	0.26	0.26	0.26	0.26	0.04	0.04	0.04	0.3	0.04	0.3	0.49	0.49	0.27	0.68	0.07	0.68
various E. coli	pic:1	Pic serine protease precursor	0	0	0	1	1	1	0.16	0.16	0.16	0	0	0	1	1	0.16	0.16	0.16	0	0	0	0	0	0	0.45	0.45	0.45	0	0	0	0	0	0.16	0.16	0.38	0.38	0.06	0.06	0.06	0.16	0	0.16	0.39	0.39	0.39	1	0	1
various E. coli	pic:2	Pic serine protease precursor	0	0	0	0.99	0.99	0.99	0	0	0	0	0	0	1	1	0	0	0	0	0	0	0	0	0	0	0	0	0	0	0	0	0	0	0	0	0	0	0	0	0	0	0	0	0	0	1	0	1
various E. coli	senB	Plasmid-encoded enterotoxin	0.13	0.13	0.13	0.13	0.13	0.12	1	0.13	0.13	0.13	0.13	0.13	0.13	0.13	0.13	0.13	0.13	0.13	0.13	0.13	0.13	0.13	0.13	0.12	0.12	0.12	0.13	0.13	0.13	0.13	0.13	0.13	0.13	0.13	0.13	0.13	0.13	0.13	1	0.13	1	0.13	0.13	0.13	0.13	0.13	0.13
various E. coli	sfaS	S-fimbriae minor subunit	0.3	0.3	0.3	0.3	0.3	0.3	0.3	0.3	0.3	0.3	0.3	0.3	0.3	0.3	0.3	0.3	0.3	0.3	0.3	0.3	0.3	0.14	0.3	0.3	0.3	0.3	0.3	0.3	0.3	0.3	0.3	0.3	0.3	0.3	0.3	0.29	0.29	0.29	0.3	0.3	0.3	0.3	0.3	0.3	0.3	0.3	0.3
various E. coli	Tir.1	translocated intimin receptor Tir	0	0	0	0	0	0	0	0	0	0	0	0	0.03	0	0	0	0	0	0	0	0	0	0	0	0	0	0.04	0.04	0.04	0.04	0.04	0	0	0	0	0	0	0	0	0	0	0	0	0	0	0.04	0
various E. coli	tir.2	translocated intimin receptor Tir	0	0.03	0	0.04	0.04	0.04	0	0.04	0.04	0.04	0.04	0.04	0.04	0	0.04	0.04	0.04	0	0	0	0.04	0.04	0.04	0.04	0.04	0.04	0.04	0.04	0.04	0.04	0.04	0.04	0.04	0.03	0.03	0.04	0.03	0.03	0.04	0.04	0.04	0	0	0	0.04	0.04	0.04
various E. coli	Tir.3	translocated intimin receptor	0	0	0	0.03	0	0.03	0	0.04	0.04	0	0.03	0.03	0	0	0.04	0.04	0.04	0	0	0	0	0	0	0	0	0	0	0	0	0	0	0	0.03	0	0	0	0	0	0	0.03	0	0	0	0	0.03	0	0.03
various E. coli	tir.4	translocated intimin receptor	0.03	0	0.03	0.03	0.03	0.03	0	0.03	0.03	0.03	0.03	0.03	0.03	0.04	0.03	0.03	0.03	0.03	0.03	0.03	0.03	0.03	0.03	0.03	0.03	0.03	0.03	0.03	0.03	0	0	0.03	0.03	0	0	0	0	0	0	0.03	0	0.03	0.03	0.03	0	0.03	0
various E. coli	tir.3	translocated intimin receptor	0	0	0	0	0	0	0	0	0	0	0	0	0	0	0	0	0	0	0	0	0	0	0	0	0	0	0.04	0.04	0.04	0.04	0.04	0	0	0	0	0	0	0	0	0	0	0	0	0	0	0.04	0
various E. coli	tir.4	translocated intimin receptor	0	0	0	0	0	0	0	0	0	0.04	0.04	0.04	0.03	0	0	0	0	0	0	0	0	0	0	0	0	0	0	0	0	0	0	0	0	0	0	0	0	0	0.03	0	0.03	0	0	0	0	0.03	0
various E. coli	yghJ	putative lipoprotein/accessory colonization factor	0.93	0.9	0.93	0.88	0.88	0.88	0.02	0.02	0.02	0.23	0.23	0.23	0.02	0.87	0.02	0.02	0.02	0.02	0.02	0.02	0.02	0.02	0.02	0.97	0.97	0.97	0.9	0.9	0.9	0.02	0.02	0.91	0.91	0.02	0.02	0.02	0.02	0.02	0.69	0.9	0.69	0.9	0.9	0.9	0.9	0.91	0.9
[truncated: 191 more columns]
